# Supplementary material for: Vascular effects of serelaxin in patients with stable coronary artery disease: a randomized placebo-controlled trial
Source: Cardiovasc Res. 2020 Feb 17;117(1):320–9. doi: 10.1093/cvr/cvz345 (PMC7797213; doi:10.1093/cvr/cvz345)
Supplement: cvz345_Supplementary_Data [file cvz345_supplementary_data.zip]

Archive with 8 entries (7 files):
- cvz345-suppl_data/
- cvz345-suppl_data/A2203_supplemental material_ESC CV Research_2019-11-20.docx
- cvz345-suppl_data/Supplemental Figure 1_TIFF.tiff
- cvz345-suppl_data/Supplemental Figure 2_TIFF.tif
- cvz345-suppl_data/Supplemental Figure 3_TIFF.tif
- cvz345-suppl_data/Supplemental Figure 4_TIFF.tif
- cvz345-suppl_data/Supplemental Figure 5_TIFF.tiff
- cvz345-suppl_data/Supplemental Figure 6_TIFF.tiff
